# Supplementary material for: The Contribution of Ethnicity to the Association of MTHFR Variants C677T and A1298C with Autism Spectrum Disorder: A Meta-Analysis
Source: Brain Sci. 2026 Jan 16;16(1):93. doi: 10.3390/brainsci16010093 (PMC12838728; doi:10.3390/brainsci16010093)
Supplement: Supplementary file 1 [file brainsci-16-00093-s001.zip]

Archive with 17 entries (17 files):
- Figure S1A_forest_677-HET.pdf
- Figure S1B_forest_677-HAPLO.pdf
- Figure S2A_677SA.pdf
- Figure S2B_677SA.pdf
- Figure S3A_forest_1298-HET.pdf
- Figure S3B_forest_1298-HAPLO.pdf
- Figure S4A_1298SA.pdf
- Figure S4B_1298SA.pdf
- PRISMA_2020_checklist_reviewRound1_MDPI.pdf
- R_process_major_revise.R
- TableS1.xlsx
- TableS2.xlsx
- TableS3.xlsx
- TableS4.xlsx
- TableS5.xlsx
- TableS6.xlsx
- TableS7.xlsx
