# Supplementary material for: The Contribution of Ethnicity to the Association of MTHFR Variants C677T and A1298C with Autism Spectrum Disorder: A Meta-Analysis
Source: Brain Sci. 2026 Jan 16;16(1):93. doi: 10.3390/brainsci16010093 (PMC12838728; doi:10.3390/brainsci16010093)
Supplement: Supplementary file 1 [file brainsci-16-00093-s001.zip › R_process_major_revise.R]

library(meta)
library(tidyverse)
library(metafor)
library(grid)
#library(dmetar)
knitr::opts_chunk$set(fig.width = 7.486)


# ******************** Analysis 1: sensitivity analyses for the two major models for C677T and A1298C ************

#'--------
#' C677T |
#'--------


#TT VS CC-------------------------------------------------------------
df_tt<- read.csv('../C677T_TTvsCC_R.csv')
df_tt['n.e']<- df_tt$tpos..case_TT.+df_tt$tneg..control_TT.
df_tt['n.c']<- df_tt$cneg..control_CC.+df_tt$cpos..case_CC.
df_tt$Label<- paste(df_tt$Author, df_tt$Year.of.publication)


m.bin_tt<- metabin(event.e = tpos..case_TT., n.e = n.e, event.c = cpos..case_CC., n.c = n.c, studlab = Label, data = df_tt, sm='OR', fixed=FALSE, random = TRUE, method.tau = 'REML', hakn = TRUE)

loo_tt <- metainf(m.bin_tt)

pdf(file = 'revised_FigS2A.pdf', width = 9, pointsize = 10)
forest(loo_tt)
dev.off()


#TT VS CT+CC-------------------------------------------------------------
df_tt_ct.cc<- read.csv('../C677T_TTvsCT+CC_R.csv')
df_tt_ct.cc['n.e']<- df_tt_ct.cc$tpos..case_TT.+df_tt_ct.cc$tneg..control_TT.
df_tt_ct.cc['n.c']<- 
  df_tt_ct.cc$cpos..case_CT.+
  df_tt_ct.cc$cneg..control_CT.+
  df_tt_ct.cc$cneg..control_CC.+
  df_tt_ct.cc$cpos..case_CC.
df_tt_ct.cc['cpos..case_ct_cc']<- df_tt_ct.cc$cpos..case_CT.+df_tt_ct.cc$cpos..case_CC.


m.bin_tt_ct.cc<- metabin(event.e = tpos..case_TT., #ASD cases in TT group
                         n.e = n.e, #total TT 
                         event.c = cpos..case_ct_cc, #ASD cases in CT+CC
                         n.c = n.c, # total CT+CC
                         studlab = Label, data = df_tt_ct.cc, sm='OR', 
                         fixed=FALSE, random = TRUE, method.tau = 'REML', hakn = TRUE)

loo_tt_ct.cc <- metainf(m.bin_tt_ct.cc)

pdf(file = 'revised_FigS2B.pdf', width = 9, pointsize = 10)
forest(loo_tt_ct.cc)
dev.off()


#'--------
#' A1298C |
#'--------
#CC vs AA-------------------------------------------------------------
df_cc_aa<- read.csv('../CCvsAA.csv')
df_cc_aa['n.e']<- df_cc_aa$tpos..case_CC.+df_cc_aa$tneg..control_CC.
df_cc_aa['n.c']<- df_cc_aa$cneg..control_AA.+df_cc_aa$cpos..case_AA.
df_cc_aa$author_year<- paste(df_cc_aa$Author, df_cc_aa$Year.of.publication, sep = ' ')

m.bin_cc_aa<- metabin(event.e = tpos..case_CC., n.e = n.e, event.c = cpos..case_AA., n.c = n.c, studlab = Label, data = df_cc_aa, sm='OR', fixed=FALSE, random = TRUE, method.tau = 'REML', hakn = TRUE)

loo_cc_aa <- metainf(m.bin_cc_aa)

pdf(file = 'FigS4A.pdf', width = 9, pointsize = 10)
forest(loo_cc_aa)
dev.off()


#CC VS AC+AA-------------------------------------------------------------
df_cc_ac_aa<- read.csv('../CCvsAC+AA.csv')
df_cc_ac_aa['n.c']<- 
  df_cc_ac_aa$cneg..control_AA.+
  df_cc_ac_aa$cpos..case_AA.+
  df_cc_ac_aa$cpos..case_AC.+
  df_cc_ac_aa$cneg..control_AA.
df_cc_ac_aa['n.e']<- df_cc_ac_aa$tpos..case_CC.+df_cc_ac_aa$tneg..control_CC.
df_cc_ac_aa['cpos..case_ac_aa']<- df_cc_ac_aa$cpos..case_AC.+df_cc_ac_aa$cpos..case_AA.

m.bin_cc_ac_aa<- metabin(event.e = tpos..case_CC., #ASD in CC group
                         n.e = n.e, #total CC
                         event.c = cpos..case_ac_aa,  #ASD in AC+AA
                         n.c = n.c, # total AC+AA
                         studlab = Label, 
                         data = df_cc_ac_aa, 
                         sm='OR', 
                         fixed=FALSE, random = TRUE, method.tau = 'REML', hakn = TRUE)

loo_cc_ac_aa <- metainf(m.bin_cc_ac_aa)

pdf(file = 'FigS4B.pdf', width = 9, pointsize = 10)
forest(loo_cc_ac_aa)
dev.off()


# ****************************************** Analysis 2: Meta regression ****************************************** 
library(meta)

#'--------
#' C677T |
#'--------


# -------------- step1: run the four models in each genetic association --------
#' the other two are already run in the Analysis 1.


#CT+TT VS CC-------------------------------------------------------------
df_ct_tt<- read.csv('../C677T_CT+TTvsCC_R.csv')
df_ct_tt['n.e']<- df_ct_tt$tpos..case_TT.+df_ct_tt$tneg..control_TT.+df_ct_tt$tpos..case_CT.+df_ct_tt$tneg..control_CT.
df_ct_tt['n.c']<- df_ct_tt$cneg..control_CC.+df_ct_tt$cpos..case_CC.
df_ct_tt['tpos..case_ct_tt']<- df_ct_tt$tpos..case_TT.+df_ct_tt$tpos..case_CT.
m.bin_ct_tt<- metabin(event.e = tpos..case_ct_tt, n.e = n.e, event.c = cpos..case_CC., n.c = n.c, studlab = Label, data = df_ct_tt, sm='OR', fixed=FALSE, random = TRUE, method.tau = 'REML', hakn = TRUE)

#CT VS CC-------------------------------------------------------------
df_ct<- read.csv('../C677T_CTvsCC_R.csv')
df_ct['n.e']<- df_ct$tpos..case_CT.+df_ct$tneg..control_CT.
df_ct['n.c']<- df_ct$cneg..control_CC.+df_ct$cpos..case_CC.
df_ct$Label<- paste(df_ct$Author, df_ct$Year.of.publication)
m.bin<- metabin(event.e = tpos..case_CT., n.e = n.e, event.c = cpos..case_CC., n.c = n.c, studlab = Label, data = df_ct, sm='OR', fixed=FALSE, random = TRUE, method.tau = 'REML', hakn = TRUE)


# -------------- step2: prepare covariations for regression --------------
res<- read.csv('../table_for_meta_regression_CT.csv')
continent<- res$Population.race
dsm<- res$Diagnostic.tool
year<- res$Year.of.publication
quality<- res$Quality

class(continent)
class(dsm)
class(year)
class(quality)

# -------------- step3: test what covariates to include in the regression model --------------
covars <- c( "dsm", "year", "quality")

base_models <- list(
  "TT vs. CT+CC" = m.bin_tt_ct.cc,
  "TT vs. CC"    = m.bin_tt,
  "CT+TT vs. CC" = m.bin_ct_tt,
  "CT vs. CC"    = m.bin
)

run_metareg <- function(model, extra_covars) {
  all_covars <- c("continent", extra_covars)
  fml <- as.formula(paste("~", paste(all_covars, collapse = " + ")))
  reg <- metareg(model, fml)
  data.frame(
    covariates = paste(all_covars, collapse = " + "),
    #n_covariates = length(all_covars),
    R2 = if (!is.null(reg$R2)) reg$R2 else NA_real_
    #tau2 = if (!is.null(reg$tau2)) reg$tau2 else NA_real_
  )
}


R2_table <- do.call(
  rbind,
  lapply(names(base_models), function(model_name) {
    
    base_model <- base_models[[model_name]]
    
    # continent + 1
    res_1 <- do.call(
      rbind,
      lapply(covars, function(x) run_metareg(base_model, x))
    )
    
    # continent + 2
    res_2 <- do.call(
      rbind,
      lapply(combn(covars, 2, simplify = FALSE),
             function(x) run_metareg(base_model, x))
    )
    
    # continent + 3
    res_3 <- run_metareg(base_model, covars)
    
    res <- rbind(res_1, res_2, res_3)
    
    res$model <- model_name
    res
  })
)

R2_table <- R2_table[, c("model", "covariates", "R2")]
R2_table <- R2_table[order(R2_table$model, -R2_table$R2), ]
R2_table


library(openxlsx)
write.xlsx(R2_table, file = "STable4.xlsx", rowNames = FALSE)


# -------------- step4: run regression! --------------
#  "TT vs. CC" 
m.bin_tt.reg<- metareg(m.bin_tt, ~continent+quality)
m.bin_tt.reg


#  "TT vs. CT+CC"
m.bin_tt_ct.cc.reg<- metareg(m.bin_tt_ct.cc, ~continent+year)
m.bin_tt_ct.cc.reg


#  "CT vs. CC"
m.bin_ct.reg<- metareg(m.bin, ~continent+year+dsm)
m.bin_ct.reg


#  "CT+TT vs. CC"
m.bin_ct_tt.reg<- metareg(m.bin_ct_tt, ~continent+year+dsm)
m.bin_ct_tt.reg


#'--------
#' A1298C |
#'--------


# -------------- step1: first run the four models in each genetic association --------


#AC VS AA-------------------------------------------------------------
df_ac_aa<- read.csv('../ACvsAA.csv')
df_ac_aa['n.e']<- df_ac_aa$tpos..case_AC.+df_ac_aa$tneg..control_AC.
df_ac_aa['n.c']<- df_ac_aa$cneg..control_AA.+df_ac_aa$cpos..case_AA.
df_ac_aa$author_year<- paste(df_ac_aa$Author, df_ac_aa$Year.of.publication, sep = ' ')
m.bin_ac_aa<- metabin(event.e = tpos..case_AC., n.e = n.e, event.c = cpos..case_AA., n.c = n.c, studlab = Label, data = df_ac_aa, sm='OR', fixed=FALSE, random = TRUE, method.tau = 'REML', hakn = TRUE)


#CC vs AA-------------------------------------------------------------
df_cc_aa<- read.csv('../CCvsAA.csv')
df_cc_aa['n.e']<- df_cc_aa$tpos..case_CC.+df_cc_aa$tneg..control_CC.
df_cc_aa['n.c']<- df_cc_aa$cneg..control_AA.+df_cc_aa$cpos..case_AA.
df_cc_aa$author_year<- paste(df_cc_aa$Author, df_cc_aa$Year.of.publication, sep = ' ')
m.bin_cc_aa<- metabin(event.e = tpos..case_CC., n.e = n.e, event.c = cpos..case_AA., n.c = n.c, studlab = Label, data = df_cc_aa, sm='OR', fixed=FALSE, random = TRUE, method.tau = 'REML', hakn = TRUE)


#AC+CC vs AA-------------------------------------------------------------
df_ac_cc_aa<- read.csv('../AC+CCvsAA.csv')
df_ac_cc_aa['n.c']<- df_ac_cc_aa$cneg..control_AA.+df_ac_cc_aa$cpos..case_AA.
df_ac_cc_aa['n.e']<- df_ac_cc_aa$tpos..case_AC.CC+df_ac_cc_aa$tneg..control_AC.CC
df_ac_cc_aa$author_year<- paste(df_ac_cc_aa$Author, df_ac_cc_aa$Year.of.publication, sep = ' ')
m.bin_ac_cc_aa<- metabin(event.e = tpos..case_AC.CC., n.e = n.e, event.c = cpos..case_AA., n.c = n.c, studlab = Label, data = df_ac_cc_aa, sm='OR', fixed=FALSE, random = TRUE, method.tau = 'REML', hakn = TRUE)


#CC VS AC+AA-------------------------------------------------------------
df_cc_ac_aa<- read.csv('../CCvsAC+AA.csv')
df_cc_ac_aa['n.c']<- 
  df_cc_ac_aa$cneg..control_AA.+
  df_cc_ac_aa$cpos..case_AA.+
  df_cc_ac_aa$cpos..case_AC.+
  df_cc_ac_aa$cneg..control_AA.
df_cc_ac_aa['n.e']<- df_cc_ac_aa$tpos..case_CC.+df_cc_ac_aa$tneg..control_CC.
df_cc_ac_aa['cpos..case_ac_aa']<- df_cc_ac_aa$cpos..case_AC.+df_cc_ac_aa$cpos..case_AA.
m.bin_cc_ac_aa<- metabin(event.e = tpos..case_CC., #ASD in CC group
                         n.e = n.e, #total CC
                         event.c = cpos..case_ac_aa,  #ASD in AC+AA
                         n.c = n.c, # total AC+AA
                         studlab = Label, 
                         data = df_cc_ac_aa, 
                         sm='OR', 
                         fixed=FALSE, random = TRUE, method.tau = 'REML', hakn = TRUE)


# -------------- step2: prepare covariations for regression --------------
res<- read.csv('../table_for_meta_regression_AC.csv')
continent<- res$Population.race
dsm<- res$Diagnostic.tool
year<- res$Year.of.publication
quality<- res$Quality

class(continent)
class(dsm)
class(year)
class(quality)


# -------------- step3: test what covariates to include in the regression model --------------
covars <- c( "dsm", "year", "quality")

base_models <- list(
  "CC vs. AA"    = m.bin_cc_aa,
  "CC vs. AC+AA" = m.bin_cc_ac_aa,
  "AC vs. AA"    = m.bin_ac_aa,
  "AC+CC vs. AA" = m.bin_ac_cc_aa
)

run_metareg_safe <- function(model, extra_covars, model_label) {
  fml <- as.formula(
    paste("~ continent +", paste(extra_covars, collapse = " + "))
  )
  
  reg <- try(metareg(model, fml), silent = TRUE)
  if (inherits(reg, "try-error")) {
    data.frame(
      genetic_model = model_label,
      covariates = paste("continent +", paste(extra_covars, collapse = " + ")),
      n_extra_covars = length(extra_covars),
      R2 = NA_real_
    )
  } else {
    data.frame(
      genetic_model = model_label,
      covariates = paste("continent +", paste(extra_covars, collapse = " + ")),
      n_extra_covars = length(extra_covars),
      R2 = reg$R2
    )
  }
}


R2_table <- do.call(
  rbind,
  lapply(names(base_models), function(model_name) {
    
    base_model <- base_models[[model_name]]
    
    # continent + 1
    res_1 <- do.call(
      rbind,
      lapply(covars, function(x)
        run_metareg_safe(base_model, x, model_name))
    )
    
    # continent + 2
    res_2 <- do.call(
      rbind,
      lapply(combn(covars, 2, simplify = FALSE), function(x)
        run_metareg_safe(base_model, x, model_name))
    )
    
    # continent + 3
    res_3 <- run_metareg_safe(base_model, covars, model_name)
    
    rbind(res_1, res_2, res_3)
  })
)

R2_table <- R2_table[order(R2_table$genetic_model, -R2_table$R2), ]
R2_table

library(openxlsx)
write.xlsx(R2_table, file = "STable6.xlsx", rowNames = FALSE)


# -------------- step4: run regression! --------------

#  "CC vs. AA" 
m.bin_cc_aa.reg<- metareg(m.bin_cc_aa, ~continent+dsm)
m.bin_cc_aa.reg


#  "CC vs. AC+AA"
m.bin_cc_ac_aa.reg<- metareg(m.bin_cc_ac_aa, ~continent+dsm)
m.bin_cc_ac_aa.reg


#  "AC vs. AA"
m.bin_ac_aa.reg<- metareg(m.bin_ac_aa, ~continent+year+quality)
m.bin_ac_aa.reg


#  "AC+CC vs. AA"
m.bin_ac_cc_aa.reg<- metareg(m.bin_ac_cc_aa, ~continent+dsm)
m.bin_ac_cc_aa.reg
