# Supplementary material for: The Contribution of Ethnicity to the Association of MTHFR Variants C677T and A1298C with Autism Spectrum Disorder: A Meta-Analysis
Source: Brain Sci. 2026 Jan 16;16(1):93. doi: 10.3390/brainsci16010093 (PMC12838728; doi:10.3390/brainsci16010093)
Supplement: Supplementary file 1 [file brainsci-16-00093-s001.zip › TableS1.xlsx]

## Sheet: Sheet1
Supplementary Table S1
References	Selection (maximum 4 stars)	Comparability (maximum 2 stars)	Exposure (maximum 4 stars)
James et al., 2006	3	0	4
Pasca et al., 2009	3	2	4
Sener et al., 2014	3	2	4
El-baz et al., 2017	3	2	4
Boris et al., 2004	1	0	4
Shawky et al., 2014	2	0	4
Meguid et al., 2014	4	2	4
Zhang et al., 2018	3	2	4
dos Santos et al., 2010	3	0	4
Al-Omari et al., 2020	2	2	4
Arab et al., 2019	3	2	4
Divyakolu et al., 2013	3	2	4
Guo et al., 2012	3	2	4
Ismail et al., 2019	3	2	4
Liu et al., 2011 (SPX)	3	0	4
Liu et al., 2011 (MPX)	3	0	4
Mohammad et al., 2009	3	2	4
Park et al., 2014	3	0	4
Saha et al., 2022	4	2	4
Zhang et al., 2021	4	1	4
Abdulkareem et al., 2021	2	1	4
Mahsa et al., 2017	4	0	4
Laksono et al., 2015	0	2	4
Muftin et al., 2020	3	0	4
