# Supplementary material for: The Contribution of Ethnicity to the Association of MTHFR Variants C677T and A1298C with Autism Spectrum Disorder: A Meta-Analysis
Source: Brain Sci. 2026 Jan 16;16(1):93. doi: 10.3390/brainsci16010093 (PMC12838728; doi:10.3390/brainsci16010093)
Supplement: Supplementary file 1 [file brainsci-16-00093-s001.zip › TableS2.xlsx]

## Sheet: C677T & ASD
Supplementary Table S2. Raw Data for Figure 3.
Title	Author	Year of publication	Journal	Study design	Population race	Diagnostic tool	Study setting	Sample matching criteria regroup	No. of cases	CC	CT	TT	No. of controls	CC	CT	TT	Ref # in text
Metabolic Endophenotype and Related Genotypes are Associated With Oxidative Stress in Children With Autism	James et al.	2006	American journal of medical genetics part B	case-control	Europe	DSM-IV	hospital-based	na	356	134	176	46	205	93	90	22	[8]
One carbon metabolism disturbances and the C677T MTHFR gene polymorphism in children with autism spectrum disorders	Pasca et al.	2009	Journal of Cellular and Molecular Medicine	case-control	Europe	DSM-IV	na	age and sex matched	39	21	14	4	240	138	84	18	[41]
MTHFR Gene C677T Polymorphism in Autism Spectrum Disorders	Sener et al.	2014	Hindawi	case-control	Europe	DSM-IV and DSM-V	hospital-based	age and sex matched	98	44	51	3	70	37	33	0	[10]
Study of the C677T and 1298AC polymorphic genotypes of MTHFR Gene in autism spectrum disorder	El-baz et al.	2017	Electronic Physician	case-control	Africa	DSM-V	hospital-based	age and sex matched	31	12	15	4	39	35	4	0	[9]
Association of MTHFR Gene Variants with Autism	Boris et al.	2004	Journal of American Physicians and Surgeons	case-control	Europe	DSM-IV	hospital-based	na	168	35	94	39	5389	2570	2213	606	[29]
Study of genotype–phenotype correlation of methylene tetrahydrofolate reductase (MTHFR) gene polymorphisms in a sample of Egyptian autistic children	Shawky et al.	2014	The Egyptian Journal of Medical Human Genetics	case-control	Africa	DSM-IV	hospital-based	na	20	7	10	3	20	14	6	0	[43]
Evaluation of MTHFR Genetic Polymorphism as a Risk Factor in Egyptian Autistic Children and Mothers	Meguid et al.	2014	Journal of Psychiatry	case-control	Africa	DSM-IV	population-based	age and sex matched	24	11	11	2	30	20	8	2	[12]
Association Study of Polymorphisms in Genes Relevant to Vitamin B12 and Folate Metabolism with Childhood Autism Spectrum Disorder in a Han Chinese Population	Zhang et al.	2018	Medical Science Monitor	case-control	Asia	DSM-V	hospital-based	age and sex matched	201	68	101	32	199	71	86	42	[11]
MTHFR C677T is not a risk factor for autism spectrum disorders in South Brazil	dos Santos et al.	2010	Psychiatric Genetics	case-control	Europe	DSM-IV	hospital-based	random, not age or sex matched	151	60	68	23	100	45	41	14	[32]
Study of MTHFR C677T Polymorphism and Associated Oxidative Stress Biomarkers among Autism Spectrum Disorder Patients in Jordan	Al-Omari et al.	2020	Jordan Journal of Biological Sciences	case-control	Asia	na	hospital-based	age and sex matched	25	7	13	5	25	13	11	1	[27]
Methylenetetrahydrofolate Reductase Gene Variants Confer Potential Vulnerability to Autism Spectrum Disorder in a Saudi Community	Arab et al.	2019	Neuropsychiatric Disease and Treatment	case-control	Asia	DSM-V	hospital-based	age and sex matched	112	48	48	16	104	84	20	0	[28]
Evaluation of C677T Polymorphism of the Methylenetetrahydrofolate Reductase (MTHFR) Gene in various Neurological Disorders	Divyakolu et al.	2013	Neurological Disorders	case-control	Asia	DSM-IV	na	age or sex matched	50	27	22	1	50	42	8	0	[31]
Methylenetetrahydrofolate Reductase Polymorphisms C677T and Risk of Autism in the Chinese Han Population	Guo et al.	2012	Genetic Testing and Molecular Biomarkers	case-control	Asia	DSM-IV	population-based	geographicalregion matched, not age or sex matched	186	79	77	30	186	87	83	16	[33]
Study of C677T variant of methylene tetrahydrofolate reductase gene in autistic spectrum disorder Egyptian children	Ismail et al.	2019	American Journal of Medical Genetics Part B: Neuropsychiatric Genetics	case-control	Africa	DSM-V	hospital-based	age and sex matched	78	37	28	13	80	60	17	3	[34]
Population- and Family-Based Studies Associate the MTHFR Gene with Idiopathic Autism in Simplex Families	Liu et al.	2011	Journal of Autism and Developmental Disorders	case-control	Europe	ADI-R	population-based	na	205	68	98	39	384	177	166	41	[36]
Population- and Family-Based Studies Associate the MTHFR Gene with Idiopathic Autism in Simplex Families	Liu et al.	2011	Journal of Autism and Developmental Disorders	case-control	Europe	DSM-IV	na	na	307	137	136	34					[36]
Aberrations in folate metabolic pathway and altered susceptibility to autism	Mohammad et al.	2009	Psychiatric Genetics	case-control	Asia	DSM-IV	na	age, sex, ethnicity, and geographical region matched	138	98	35	5	138	120	18	0	[38]
MTHFR 1298A4C is a risk factor for autism spectrum disorder in the Korean population	Park et al.	2014	Psychiatric Research	case-control	Asia	DSM-IV	na	na	249	76	136	37	423	139	204	80	[40]
Analysis of association between components of the folate metabolic pathway and autism spectrum disorder in eastern Indian subjects	Saha et al.	2022	Molecular Biology Reports	case-control	Asia	DSM-IV	population-based	age, sex, and ethnicity matched	203	152	49	2	250	183	60	7	[42]
Association Study of MTHFR C677T Polymorphism and Birth Body Mass With Risk of Autism in Chinese Han Population	Zhang et al.	2021	Frontiers in Psychiatry	case-control	Asia	DSM-IV	hospital-based	age or sex matched	1505	630	670	205	1318	618	550	150	[44]
Association of C677T Single Nucleotide Polymorphism of MTHFR with Susceptibility to Autism Spectrum Disorders	Abdulkareem et al.	2021	Personalized Medicine Journal	case-control	Asia	DSM	hospital-based	age or sex matched	40	20	14	6	40	29	7	4	[30]
MTHFR rs1801133 Gene Polymorphism and Autism Susceptibility	Delshadpour et al.	2017	Caspian Journal of Neurological Sciences	case-control	Asia	DSM-IV	na	na	171	87	78	6	198	108	87	3	[37]
Frequency of MTHFR GENE C677T polymorphism for non- syndromic autism spectrum disorder patients	Laksono et al.	2015	Journal of Biomedicine and Translational Research	case-control	Asia	na	hospital-based	age and sex matched	34	31	3	0	34	24	9	1	[35]
