# Supplementary material for: The Contribution of Ethnicity to the Association of MTHFR Variants C677T and A1298C with Autism Spectrum Disorder: A Meta-Analysis
Source: Brain Sci. 2026 Jan 16;16(1):93. doi: 10.3390/brainsci16010093 (PMC12838728; doi:10.3390/brainsci16010093)
Supplement: Supplementary file 1 [file brainsci-16-00093-s001.zip › TableS3.xlsx]

## Sheet: A1298C & ASD
Supplementary Table S3. Raw data for Figure 5.
Title	Author	Year of publication	Journal	Study design	Population race	Diagnostic tool	Study setting	Sample matching criteria	No. of cases	AA	AC	CC	No. of controls	AA	AC	CC	Ref # in text
Study of the C677T and 1298AC polymorphic genotypes of MTHFR Gene in autism spectrum disorder	El-baz et al.	2017	Electronic Physician	case-control	Africa	DSM-V	hospital-based	age and sex matched	31	7	13	11	39	31	7	1	[9]
Association of MTHFR Gene Variants with Autism	Boris et al.	2004	Journal of American Physicians and Surgeons	case-control	Europe	DSM-IV	hospital-based	na	168	93	65	10	159	70	75	14	[29]
Evaluation of MTHFR Genetic Polymorphism as a Risk Factor in Egyptian Autistic Children and Mothers	Meguid et al.	2014	Journal of Psychiatry	case-control	Africa	DSM-IV	population-based	age and sex matched	24	0	23	1	30	12	16	2	[12]
Methylenetetrahydrofolate Reductase Gene Variants Confer Potential Vulnerability to Autism Spectrum Disorder in a Saudi Community	Arab et al.	2019	Neuropsychiatric Disease and Treatment	case-control	Asia	DSM-V	hospital-based	age and sex matched	112	72	12	28	104	100	4	0	[28]
Aberrations in folate metabolic pathway and altered susceptibility to autism	Mohammad et al.	2009	Psychiatric Genetics	case-control	Asia	DSM-IV	na	age, sex, ethnicity, and geographical region matched	138	35	59	44	138	48	32	58	[38]
Identification of MTHFR genetic polymorphism in Iraqi autistic children	Muftin et al.	2020	Gene Reports	case-control	Asia	international standard	hospital-based	random, not age or sex matched	38	26	6	6	22	16	2	4	[39]
MTHFR 1298A4C is a risk factor for autism spectrum disorder in the Korean population	Park et al.	2014	Psychiatric Research	case-control	Asia	DSM-IV	na	na	236	147	75	14	423	298	114	11	[40]
Analysis of association between components of the folate metabolic pathway and autism spectrum disorder in eastern Indian subjects	Saha et al.	2022	Molecular Biology Reports	case-control	Asia	DSM-IV	population-based	age, sex, and ethnicity matched	203	65	108	30	250	78	127	45	[42]
Population- and Family-Based Studies Associate the MTHFR Gene with Idiopathic Autism in Simplex Families	Liu et al.	2011	Journal of Autism and Developmental Disorders	case-control	Europe	ADI-R	population-based	na	205	109	81	15	382	170	175	37	[36]
Population- and Family-Based Studies Associate the MTHFR Gene with Idiopathic Autism in Simplex Families	Liu et al.	2011	Journal of Autism and Developmental Disorders	case-control	Europe	DSM-IV	na	na	307	134	133	40	0	0	0	0	[36]
