# Supplementary material for: The Contribution of Ethnicity to the Association of MTHFR Variants C677T and A1298C with Autism Spectrum Disorder: A Meta-Analysis
Source: Brain Sci. 2026 Jan 16;16(1):93. doi: 10.3390/brainsci16010093 (PMC12838728; doi:10.3390/brainsci16010093)
Supplement: Supplementary file 1 [file brainsci-16-00093-s001.zip › TableS4.xlsx]

## Sheet: C677T_ASD
Supplementary Table S4
genetic_model	covariates	R2
TT vs. CC	continent + quality	35.0445
	continent + year	30.9985
	continent + year + quality	29.0552
	continent + dsm + year	15.215
	continent + dsm + quality	8.06495
	continent + dsm	4.51001
	continent + dsm + year + quality	2.9891
TT vs. CT+CC	continent + year	23.7163
	continent + quality	21.5277
	continent + dsm	15.106
	continent + year + quality	12.1759
	continent + dsm + year	8.17418
	continent + dsm + quality	0
	continent + dsm + year + quality	0
CT vs. CC	continent + dsm + year	27.3231
	continent + dsm + year + quality	23.7078
	continent + year	23.4547
	continent + dsm + quality	18.033
	continent + quality	17.9355
	continent + year + quality	16.5347
	continent + dsm	7.67759
CT+TT vs. CC	continent + dsm + year	26.7498
	continent + year	21.7444
	continent + dsm + year + quality	20.5031
	continent + quality	16.9014
	continent + year + quality	14.6185
	continent + dsm + quality	13.7508
	continent + dsm	12.3113
