# Supplementary material for: The Contribution of Ethnicity to the Association of MTHFR Variants C677T and A1298C with Autism Spectrum Disorder: A Meta-Analysis
Source: Brain Sci. 2026 Jan 16;16(1):93. doi: 10.3390/brainsci16010093 (PMC12838728; doi:10.3390/brainsci16010093)
Supplement: Supplementary file 1 [file brainsci-16-00093-s001.zip › TableS5.xlsx]

## Sheet: C677T_ASD
Supplementary Table S5
C677T (Ref: African)	Covariates	Coefficient (95% CI)	P value
C677T TT vs. CC	continent+quality
Asian		-1.5751 (-3.0364, -0.1139)	0.036
European		-1.5487 (-3.1704, 0.0729)	0.0601
C677T TT vs. CT+CC	continent+year
Asian		-1.2611 (-2.5451, 0.0228)	0.0538
European		-1.3179 (-2.8114, 0.1756)	0.0804
C677T CT vs. CC	continent+year+dsm
Asian		-0.6507 (-1.5415, 0.2400)	0.141
European		-1.0807 (-1.5415, 0.0332)	0.0564
C677T CT+TT vs. CC	continent+year+dsm
Asian		-0.7434 (-1.7170, 0.2302)	0.1251
European		-1.2333 (-2.4779, 0.0113)	0.0519
