# Supplementary material for: The Contribution of Ethnicity to the Association of MTHFR Variants C677T and A1298C with Autism Spectrum Disorder: A Meta-Analysis
Source: Brain Sci. 2026 Jan 16;16(1):93. doi: 10.3390/brainsci16010093 (PMC12838728; doi:10.3390/brainsci16010093)
Supplement: Supplementary file 1 [file brainsci-16-00093-s001.zip › TableS6.xlsx]

## Sheet: A1298C_ASD
Supplementary Table S6
genetic_model	covariates	R2
CC vs. AA	continent + dsm	86.4921
	continent + dsm + quality	82.1098
	continent + dsm + year	77.2809
	continent + quality	73.2674
	continent + dsm + year + quality	67.7294
	continent + year	67.1476
	continent + year + quality	43.997
CC vs. AC+AA	continent + dsm	41.8475
	continent + dsm + year	11.7817
	continent + dsm + quality	11.5576
	continent + year	0
	continent + quality	0
	continent + year + quality	0
	continent + dsm + year + quality	0
AC vs. AA	continent + year + quality	85.8283
	continent + dsm	84.6416
	continent + year	84.636
	continent + dsm + year	79.4933
	continent + quality	79.0365
	continent + dsm + year + quality	78.9349
	continent + dsm + quality	72.3409
AC+CC vs. AA	continent + dsm	96.4004
	continent + dsm + year	93.8982
	continent + dsm + quality	93.3797
	continent + dsm + year + quality	88.2037
	continent + quality	56.0508
	continent + year	55.8946
	continent + year + quality	39.9348
