# Supplementary material for: The Contribution of Ethnicity to the Association of MTHFR Variants C677T and A1298C with Autism Spectrum Disorder: A Meta-Analysis
Source: Brain Sci. 2026 Jan 16;16(1):93. doi: 10.3390/brainsci16010093 (PMC12838728; doi:10.3390/brainsci16010093)
Supplement: Supplementary file 1 [file brainsci-16-00093-s001.zip › TableS7.xlsx]

## Sheet: A1298C_ASD
Supplementary Table S7
A1298C (Ref: African)	Covariates	Coefficient (95% CI)	P value
A1298C CC vs. AA	continent + dsm
Asian		-1.0674 (-4.5084, 2.3737)	0.4614
European		-1.3718 (-4.9226, 2.1790)	0.3663
A1298C CC vs. AC+AA	continent + dsm
Asian		1.1228 (-3.3233, 5.5688)	0.5449
European		1.6407 (-3.4315, 6.7129)	0.4436
A1298C AC vs. AA	continent + year + quality
Asian		-1.8287 (-3.6004, -0.0571)	0.0452
European		-2.5624 (-4.5370, -0.5877)	0.0207
A1298C AC+CC vs. AA	continent + dsm
Asian		-0.7577 (-2.9692, 1.4538)	0.4188
European		-1.2216 (-3.5240, 1.0808)	0.2308
